# Supplementary material for: The Effect of RNA Substitution Models on Viroid and RNA Virus Phylogenies
Source: Genome Biol Evol. 2018 Jan 9;10(2):657–66. doi: 10.1093/gbe/evx273 (PMC5814974; doi:10.1093/gbe/evx273)
Supplement: Supplementary Figures [file evx273_supp.zip]

Archive with 4 entries (4 files):
- SF1_STRsv2_2017.pdf
- SF2_trees.pdf
- Supl_Table1.xlsx
- Supplementary_Figure_S3.pdf
