# Supplementary material for: The Effect of RNA Substitution Models on Viroid and RNA Virus Phylogenies
Source: Genome Biol Evol. 2018 Jan 9;10(2):657–66. doi: 10.1093/gbe/evx273 (PMC5814974; doi:10.1093/gbe/evx273)
Supplement: Supplementary Figures [file evx273_supp.zip › Supl_Table1.xlsx]

## Sheet: Sheet1
Supplementary Table S.1. Tree lengths (L) obtained from the posterior distribution, for the HCV-1b dataset, under the GTR and mixed (RNA16A+GTR) models (top two lines). The remaining lines in the table show the tree lengths obtained by sampling from the prior distribution only, under all the substitution models implemented in SHAPE-3.0.
Model	L
GTR (data)	1.17
RNA16A (data)	1.4
GTR (only prior)	3.47
HKY (only prior)	3.6
RNA6A (only prior)	3.62
RNA6B (only prior)	3.52
RNA6C (only prior)	3.51
RNA6D (only prior)	3.62
RNA6E (only prior)	3.65
RNA7A (only prior)	3.56
RNA7B (only prior)	3.56
RNA7C (only prior)	3.66
RNA7D (only prior)	3.59
RNA7E (only prior)	3.49
RNA7F (only prior)	3.59
RNA7G (only prior)	3.56
RNA16A (only prior)	3.62
RNA16B (only prior)	3.53
RNA16C (only prior)	3.56
RNA16D (only prior)	3.52
RNA16E (only prior)	3.53
RNA16F (only prior)	3.49
RNA16I (only prior)	3.64
RNA16J (only prior)	3.57
RNA16K (only prior)	3.58
